# Supplementary material for: The portrait of Dorian Gray: spontaneous expression of happiness is an invariant kinematic marker
Source: Front Psychol. 2025 Jul 24;16:1546418. doi: 10.3389/fpsyg.2025.1546418 (PMC12330870; doi:10.3389/fpsyg.2025.1546418)
Supplement: Supplementary file 1 [file Data_Sheet_1.CSV]

Participant	Experiment	IRI_FS	IRI_EC	IRI_PT	IRI_PD	Condition	MDCH	DDCH	MVCH	MTCH	TMD%CH	TMV%CH	MACH	MDecCH	TMA%CH	TMDec%CH	MDEB	DDEB	MVEB	MTEB	TMD%EB	TMV%EB
1	Exp1	9	15	21	12	Posed	66.086	7.415	20.031	1007.14	0.866	0.321	111.148	73.965	0.323	0.532	80.903	0.3	1.487	664.286	0.661	0.106
2	Exp1	13	15	20	8	Posed	62.795	4.421	15.943	995.238	0.823	0.265	181.38	166.33	0.189	0.63	70.017	0.364	1.903	900	0.819	0.525
3	Exp1					Posed	70.752	14.489	69.231	628.572	1	0.545	403.978	286.514	0.543	0.707	77.313	0.347	2.485	342.857	0.875	0.792
4	Exp1	17	22	19	17	Posed	75.87	12.297	42.417	1485.71	0.692	0.288	259.607	343.831	0.507	0.727	84.551	0.316	1.284	700	0.837	0.367
5	Exp1	12	19	11	21	Posed	65.677	12.268	58.223	807.143	0.82	0.292	262.535	226.714	0.367	0.352	72.689	0.237	1.316	421.428	0.606	0.254
6	Exp1	11	10	23	7	Posed	63.518	3.959	38.837	309.524	0.814	0.462	215.141	197.471	0.274	0.665	71.246	0.671	4.573	538.095	0.893	0.444
7	Exp1					Posed	63.2	1.578	9.608	628.571	0.69	0.422	90.704	87.035	0.216	0.351	75.279	0.231	2.625	250	0.536	0.238
8	Exp1					Posed	72.468	9.571	34.233	821.428	0.91	0.237	192.241	177.072	0.328	0.659	74.264	0.473	2.377	557.143	0.897	0.365
9	Exp1	20	20	25	14	Posed	68.142	3.33	10.222	942.858	0.952	0.653	227.636	201.003	0.256	0.617	71.226	0.258	2.689	457.142	0.574	0.292
10	Exp1	24	21	14	17	Posed	82.322	10.226	30.955	1033.33	0.942	0.227	309.249	314.442	0.267	0.505	87.696	0.366	3.102	823.811	0.896	0.847
11	Exp1	17	16	8	22	Posed	63.709	8.008	31.534	852.38	0.923	0.412	300.537	242.22	0.545	0.686	78.111	0.742	6.188	390.477	0.692	0.383
12	Exp1					Posed	75.517	9.237	38.689	600	1	0.238	195.548	191.605	0.474	0.444	88.557	0.179	0.514	571.428	0.275	0.075
13	Exp1	15	13	16	14	Posed	68.014	6.85	14.792	985.713	0.855	0.298					82.139	0.407	2.658	528.572	0.557	0.679
14	Exp1	14	19	19	15	Posed	75.816	12.535	54.085	795.238	0.935	0.469	476.468	326.891	0.249	0.4	77.016	0.488	7.494	590.476	0.496	0.545
15	Exp1					Posed	70.884	9.748	52.886	457.144	0.875	0.562	442.293	332.44	0.27	0.432	81.987	0.183	0.861	471.43	0.333	0.121
16	Exp1	20	22	19	13	Posed	76.066	6.249	28.397	571.428	0.95	0.575	197.24	248.953	0.65	0.523	76.756	0.161	2.614	500	0.886	0.829
17	Exp1					Posed	68.776	6.518	27.497	635.714	0.862	0.407					86.26	0.221	2.798	292.858	0.744	0.381
1	Exp1	9	15	21	12	Spontaneous	59.685	2.782	9.695	976.197	0.752	0.365	280.837	152.457	0.036	0.421	80.571	0.29	1.851	649.995	0.769	0.456
2	Exp1	13	15	20	8	Spontaneous	61.017	3.459	13.942	871.428	0.799	0.363	220.86	217.568	0.24	0.501	69.793	0.285	2.882	507.141	0.568	0.302
3	Exp1					Spontaneous	65.534	8.507	32.267	1314.29	0.957	0.576	649.694	525.603	0.477	0.614	76.763	0.133	1.655	528.568	0.243	0.081
4	Exp1	17	22	19	17	Spontaneous	70.457	4.432	20.997	608.571	0.923	0.64	450.689	525.969	0.269	0.317	84.57	0.174	1.945	517.142	0.301	0.266
5	Exp1	12	19	11	21	Spontaneous	58.336	3.816	17.568	797.142	0.665	0.334	783.426	728.856	0.248	0.443	71.589	0.643	2.43	471.427	0.808	0.331
6	Exp1	11	10	23	7	Spontaneous	62.177	4.907	15.36	792.855	0.89	0.458	690.053	675.48	0.33	0.621	70.391	0.908	4.402	517.857	0.858	0.319
7	Exp1					Spontaneous	62.979	0.72	6.061	528.572	0.514	0.27	116.022	115.657	0.31	0.574	75.148	0.086	0.805	314.285	0.591	0.273
8	Exp1					Spontaneous	66.981	5.706	12.157	1264.28	0.938	0.401	301.354	350.183	0.083	0.307	73.855	0.437	3.032	1300	0.659	0.807
9	Exp1	20	20	25	14	Spontaneous	69.909	4.425	19.558	617.859	0.767	0.35	109.067	152.439	0.433	0.229	70.706	0.131	1.092	517.858	0.648	0.401
10	Exp1	24	21	14	17	Spontaneous	84.231	11.305	36.906	1064.28	0.814	0.33	368.218	269.464	0.176	0.386	87.458	0.387	2.984	535.712	0.809	0.339
11	Exp1	17	16	8	22	Spontaneous	57.494	3.719	20.416	589.289	0.853	0.456	282.139	276.942	0.339	0.472	76.91	0.199	1.175	496.43	0.756	0.416
12	Exp1					Spontaneous	72.93	8.512	12.713	1495.24	0.896	0.446	410.531	272.823	0.119	0.333	88.022	0.32	4.692	1009.52	0.578	0.369
13	Exp1	15	13	16	14	Spontaneous	70.251	8.791	19.649	1285.72	0.944	0.438					81.299	0.958	4.479	919.05	0.624	0.358
14	Exp1	14	19	19	15	Spontaneous	67.068	6.061	25.828	793.876	0.925	0.461	512.144	510.088	0.368	0.54	77.04	0.386	4.902	742.861	0.401	0.639
15	Exp1					Spontaneous	66.459	4.782	33.029	528.572	0.649	0.351	398.301	725.922	0.375	0.688	82.126	0.311	4.932	257.141	0.444	0.222
16	Exp1	20	22	19	13	Spontaneous	67.722	7.793	21.216	1300	0.801	0.398	407.829	297.941	0.5	0.7	76.561	0.25	2.089	944.897	0.475	0.375
17	Exp1					Spontaneous	64.689	4.326	10.919	942.856	0.91	0.348					85.95	0.286	3.521	757.145	0.56	0.512
Participants		FS	EC	PT	PD	Condition	MDCH	DDCH	MVCH	MTCH	TMD%CH	TMV%CH	MACH	MDecCH	TMA%CH	TMDec%CH	MDEB	DDEB	MVEB	MTEB	TMD%EB	TMV%EB
1	Exp2	18	16	15	14	Posed	66.002	6.709	42.051	628.572	0.805	0.563	556.27	738.535	0.516	0.785	82.878	1.04	11.106	321.43	0.85	0.317
2	Exp2	17	17	17	11	Posed	71.242	9.34	57.787	400	0.893	0.75	711.903	1226.591	0.464	0.857	76.429	9.231	30.165	1000	0.729	0.414
3	Exp2	13	13	14	15	Posed	66.064	7.464	54.016	700.002	0.803	0.273	829.531	658.163	0.206	0.37	81.571	0.117	0.799	457.143	0.539	0.097
4	Exp2	14	16	24	16	Posed	77.797	12.753	41.117	964.286	0.838	0.32	387.202	297.959	0.29	0.504	82.955	0.539	3.699	521.427	0.816	0.495
5	Exp2	19	11	14	11	Posed	71.556	11.868	64.267	700	0.898	0.388	860.636	578.832	0.306	0.469	90.08	1.782	16.178	414.286	0.552	0.241
6	Exp2	19	13	15	15	Posed	70.737	9.373	47.65	842.856	0.708	0.423	592.824	625.014	0.343	0.528	78.123	0.312	3.519	592.857	0.708	0.146
7	Exp2	21	13	16	15	Posed	70.276	7.759	52.681	392.857	0.854	0.348	790.194	514.103	0.257	0.586	86.807	0.9	7.189	357.143	0.83	0.385
8	Exp2	20	23	16	19	Posed	68.573	4.817	36.457	757.143	0.755	0.566	506.035	502.53	0.509	0.623	84.247	0.128	1.267	600	0.833	0.452
9	Exp2	15	11	13	16	Posed	72.884	8.503	42.36	507.141	0.922	0.336	549.334	326.745	0.25	0.622	88.747	1.021	4.893	749.998	0.952	0.332
10	Exp2	18	21	17	11	Posed	65.949	3.589	12.762	800	0.821	0.464	139.752	156.582	0.286	0.518	91.889	0.149	1.903	700	0.776	0.061
11	Exp2	15	12	12	11	Posed	65.379	9.23	29.831	957.143	1	0.194	272.294	322.62	0.06	0.254	82.756	0.525	2.485	842.857	0.932	0.61
12	Exp2	17	14	11	14	Posed	72.643	10.04	52.26	700.001	0.832	0.197	820.304	596.556	0.119	0.413	75.689	0.842	3.606	542.858	0.975	0.315
13	Exp2	20	21	14	14	Posed	75.137	10.429	55.406	857.142	0.917	0.2	793.023	417.248	0.167	0.267	77.403	0.179	3.096	314.286	0.318	0.182
14	Exp2	22	12	16	14	Posed	71.469	8.644	50.605	1214.285	0.341	0.165	603.986	339.632	0.391	0.957	93.436	0.34	4.158	528.572	0.811	0.405
15	Exp2	14	13	12	17	Posed	76.515	11.566	46.582	657.143	1	0.478	237.191	208.606	0.351	0.579	93.227	0.299	5.105	157.143	0.636	0.364
16	Exp2	16	16	14	14	Posed	73.803	6.857	26.25	814.285	0.789	0.404	1328.502	953.256	0.052	0.155	87.923	0.162	0.666	542.857	0.763	0.316
17	Exp2	14	14	14	14	Posed	66.283	11.274	69.299	828.571	0.81	0.086	390.287	397.461	0.175	0.263	85.729	1.572	7.816	671.429	0.936	0.128
18	Exp2	18	16	13	17	Posed	68.353	11.611	44.825	1142.858	0.713	0.213	635.62	383.004	0.164	0.273	82.334	3.155	11.348	1100	0.597	0.117
19	Exp2	21	14	15	11	Posed	72.091	11.335	55.514	785.713	0.873	0.218	324.938	299.072	0.531	0.653	84.479	0.395	0.677	585.714	0.366	0.293
20	Exp2	16	11	12	17	Posed	68.6	8.583	34.29	699.999	0.959	0.571	978.83	516.403	0.125	0.194	82.446	0.491	3.495	314.287	0.773	0.182
21	Exp2	16	15	17	13	Posed	71.998	12.045	64.158	1028.57	0.847	0.153	1216.752	948.364	0.558	0.654	87.96	0.241	1.802	657.143	0.043	0.63
22	Exp2	15	19	16	12	Posed	65.987	9.125	53.611	742.857	0.962	0.596	952.49	605.519	0.212	0.308	83.943	0.454	1.284	785.714	1	0.873
23	Exp2	18	17	13	11	Posed	68.621	11.425	65.358	742.857	0.962	0.25	430.464	359.018	0.143	0.268	89.396	1.351	5.64	871.428	0.984	0.426
24	Exp2	17	17	12	13	Posed	87.008	13.843	46.951	800	0.982	0.214	501.362	592.997	0.453	0.609	100.85	0.523	2.679	571.428	0.775	0.6
25	Exp2					Posed	77.072	14.785	56.947	914.286	0.938	0.531					88.133	0.396	0.652	828.571	0.172	0.086
1	Exp2	18	16	15	14	Spontaneous	59.946	1.596	9.646	442.857	0.732	0.328	146.246	127.672	0.177	0.46	80.811	0.151	1.02	557.143	0.769	0.09
2	Exp2	17	17	17	11	Spontaneous	69.849	5.394	27.887	533.333	0.881	0.425	440.586	430.271	0.285	0.602	74.126	1.289	7.857	454.285	0.684	0.286
3	Exp2	13	13	14	15	Spontaneous	62.39	4.577	19.275	482.857	0.902	0.41	258.198	182.368	0.227	0.643	81.987	0.172	1.735	197.143	0.484	0.448
4	Exp2	14	16	24	16	Spontaneous	75.816	7.858	27.257	694.643	0.967	0.462	320.288	295.116	0.434	0.683	82.875	1.877	11.022	369.643	0.485	0.368
5	Exp2	19	11	14	11	Spontaneous	64.471	4.38	18.556	642.857	0.871	0.6	268.771	313.069	0.739	0.798	87.607	0.328	1.932	451.429	0.591	0.268
6	Exp2	19	13	15	15	Spontaneous	64.355	3.979	15.127	635.714	0.854	0.456	218.121	265.239	0.511	0.759	78.488	0.19	2.118	324.489	0.669	0.275
7	Exp2	21	13	16	15	Spontaneous	67.948	2.971	13.428	634.285	0.912	0.6	222.698	263.871	0.49	0.832	86.448	0.167	1.21	337.143	0.641	0.392
8	Exp2	20	23	16	19	Spontaneous	66.272	4.871	16.55	967.857	0.861	0.36	187.468	142.067	0.296	0.527	83.809	1.828	12.849	364.285	0.9	0.309
9	Exp2	15	11	13	16	Spontaneous	70.093	4.726	11.718	984.286	0.93	0.421	177.2	147.747	0.224	0.575	87.14	0.098	1.144	371.428	0.686	0.199
10	Exp2	18	21	17	11	Spontaneous	63.048	1.714	8.856	371.429	0.808	0.615	142.536	138.045	0.115	0.808	92.687	0.014	0.214	514.286	0.25	0.056
11	Exp2	15	12	12	11	Spontaneous	60.9	6.346	20.003	942.857	0.927	0.58	94.501	165.819	0.427	0.697	80.037	1.348	5.796	733.334	0.716	0.202
12	Exp2	17	14	11	14	Spontaneous	67.036	3.951	18.085	933.767	0.661	0.416	457.681	385.532	0.226	0.571	73.941	0.341	1.767	363.636	0.705	0.293
13	Exp2	20	21	14	14	Spontaneous	70.469	3.982	17.576	652.381	0.812	0.368	179.941	179.339	0.501	0.583	77.209	0.324	2.394	359.523	0.802	0.347
14	Exp2	22	12	16	14	Spontaneous	72.971	10.847	21.048	1528.572	0.945	0.408	219.168	199.157	0.384	0.431	92.958	0.357	2.839	364.286	0.774	0.56
15	Exp2	14	13	12	17	Spontaneous	77.071	8.662	25.703	977.381	0.893	0.467	211.983	170.747	0.294	0.635	93.794	0.354	5.154	338.096	0.634	0.325
16	Exp2	16	16	14	14	Spontaneous	69.059	5.074	20.234	742.857	0.803	0.32	522.179	316.235	0.315	0.459	87.226	3.581	21.634	475	0.585	0.397
17	Exp2	14	14	14	14	Spontaneous	63.441	5.597	32.227	695.238	0.749	0.349	210.271	236.249	0.26	0.504	85.057	0.392	2.341	504.763	0.788	0.413
18	Exp2	18	16	13	17	Spontaneous	68.639	6.445	16.699	1075	0.873	0.5	91.991	82.964	0.537	0.673	81.44	0.513	2.314	696.429	0.704	0.265
19	Exp2	21	14	15	11	Spontaneous	64.229	2.844	6.514	892.858	0.815	0.345	355.55	221.201	0.625	0.549	82.985	0.19	0.714	564.287	0.274	0.086
20	Exp2	16	11	12	17	Spontaneous	63.967	4.837	20.333	785.715	0.825	0.446	232.5	158.657	0.372	0.645	81.786	0.139	1.046	357.141	0.929	0.663
21	Exp2	16	15	17	13	Spontaneous	66.31	6.457	41.705	679.999	0.663	0.315	617.202	532.309	0.246	0.408	87.611	0.454	2.47	462.857	0.616	0.277
22	Exp2	15	19	16	12	Spontaneous	59.724	2.557	11.704	762.856	0.805	0.424	339.468	340.549	0.395	0.504	83.905	0.135	1.204	357.143	0.805	0.303
23	Exp2	18	17	13	11	Spontaneous	66.233	5.249	24.73	684.127	0.827	0.443	299.658	311.122	0.313	0.618	89.572	0.163	1.255	515.874	0.634	0.38
24	Exp2	17	17	12	13	Spontaneous	82.64	6.236	23.937	1142.856	0.709	0.519	267.785	268.625	0.469	0.631	101.462	0.1	0.767	492.857	0.613	0.417
25	Exp2					Spontaneous	68.096	3.538	13.162	860.714	0.831	0.555	143.914	165.344	0.403	0.708	88.153	0.18	1.381	564.285	0.32	0.297
